# Supplementary material for: Thermal Degradation of Vegetable Oils
Source: Foods. 2023 Apr 28;12(9):1839. doi: 10.3390/foods12091839 (PMC10178358; doi:10.3390/foods12091839)
Supplement: Supplementary file 1 [file foods-12-01839-s001.zip]

Archive with 1 entries (1 files):
- foods-2319480-supplementary.pdf
